# Supplementary material for: Analytical Validation and Clinical Implementation of a 1080-Gene Comprehensive Genomic Profiling Assay with Integrated Cloud-Based Analysis for Solid Tumor Molecular Oncology
Source: Biomedicines. 2026 Jun 27;14(7):1462. doi: 10.3390/biomedicines14071462 (PMC13403802; doi:10.3390/biomedicines14071462)
Supplement: Supplementary file 1 [file biomedicines-14-01462-s001.zip]

Archive with 1 entries (1 files):
- biomedicines-4318461-supplementary.pdf
